# Supplementary material for: Genetic and Pharmacological Inhibition of GCN2 Ameliorates Hyperglycemia and Insulin Resistance in Type 2 Diabetic Mice
Source: Antioxidants (Basel). 2022 Aug 16;11(8):1584. doi: 10.3390/antiox11081584 (PMC9404927; doi:10.3390/antiox11081584)
Supplement: Supplementary file 1 [file antioxidants-11-01584-s001.zip]

Archive with 1 entries (1 files):
- antioxidants-1853494-supplementary.pdf
